# Supplementary material for: Machine Learning of All Mycobacterium tuberculosis H37Rv RNA-seq Data Reveals a Structured Interplay between Metabolism, Stress Response, and Infection
Source: mSphere. 2022 Mar 21;7(2):e00033-22. doi: 10.1128/msphere.00033-22 (PMC9044949; doi:10.1128/msphere.00033-22)
Supplement: DATA SET S4 [file msphere.00033-22-sd004.xlsx]

## Sheet: 6_hr_gluc_vs_6_hr_pyr
	difference	pvalue	qvalue
Fumarate Reductase	14.7243	0.000845	0.067596

## Sheet: 6_hr_gluc_vs_6_hr_llac
	difference	pvalue	qvalue
Fumarate Reductase	14.4513	0.000895	0.035796
Sulfur Metabolism	11.2892	0.000339	0.027154

## Sheet: 24_hr_gluc_vs_24_hr_llac
	difference	pvalue	qvalue
Fumarate Reductase	11.6326	0.001708	0.067439
PrpR	7.40928	0.004215	0.067439
PDIM;PGL Synthesis	6.21014	0.006373	0.084974
Sulfur Metabolism	5.89608	0.003004	0.067439
Mce3R	-5.66182	0.004018	0.067439
Blal	-7.55122	0.003973	0.067439

## Sheet: 24_hr_gluc_vs_24_hr_pyr
	difference	pvalue	qvalue
Fumarate Reductase	17.8864	0.000458	0.036626
PrpR	10.071	0.001973	0.078932
